# Supplementary material for: The Impact of Protein Glycosylation on the Identification of Patients with Pediatric Appendicitis
Source: Int J Mol Sci. 2024 Jun 11;25(12):6432. doi: 10.3390/ijms25126432 (PMC11204372; doi:10.3390/ijms25126432)
Supplement: Supplementary file 1 [file ijms-25-06432-s001.zip]

Archive with 1 entries (1 files):
- ijms-3018521-supplementary.pdf
